# Supplementary material for: Overall Performance Enhancement of Epoxy Resins Loaded with Non-Covalently Modified Carbon Nanotubes and Graphene Nanosheets
Source: Materials (Basel). 2026 Apr 14;19(8):1569. doi: 10.3390/ma19081569 (PMC13117810; doi:10.3390/ma19081569)
Supplement: Supplementary file 1 [file materials-19-01569-s001.zip]

Archive with 1 entries (1 files):
- materials-4177756-supplementary.pdf
